# Supplementary material for: A dirigent family protein confers variation of Casparian strip thickness and salt tolerance in maize
Source: Nat Commun. 2022 Apr 25;13:2222. doi: 10.1038/s41467-022-29809-0 (PMC9038930; doi:10.1038/s41467-022-29809-0)
Supplement: Supplementary file 3 — Source Data [file 41467_2022_29809_MOESM3_ESM.xlsx]

## Sheet: Figure 1a
Figure 1a

## Sheet: Figure 1b
Figure 1b

## Sheet: Figure 1c
Figure 1c
	control	Repeat1	Repeat2	Repeat3	Repeat4	Repeat5	Repeat6
	3H-2	38.4	40.3	40.6	39.4	38.7	39.8
	CIMBL45	39.7	38.8	38.6	40	39.3	37.9
	salt	Repeat1	Repeat2	Repeat3	Repeat4	Repeat5	Repeat6
	3H-2	38	40.2	39.7	38.5	39.6	38.4
	CIMBL45	24.1	25.6	26.3	24.9	25.9	23.8

## Sheet: Figure 1d
Figure 1d
	control	Repeat1	Repeat2	Repeat3	Repeat4	Repeat5	Repeat6
	3H-2	33.5	34.2	36	30.5	32.6	34.5
	CIMBL45	32.5	33	29.8	31.4	33.2	31.9
	salt	Repeat1	Repeat2	Repeat3	Repeat4	Repeat5	Repeat6
	3H-2	33.2	33.4	35.3	29.8	32.2	35.8
	CIMBL45	30.2	29.9	31	33	28	31.2

## Sheet: Figure 1e
Figure 1e
	salt
	sensitive	Repeat1	Repeat2	Repeat3		tolerant	Repeat1	Repeat2	Repeat3
	sample1	29.11	29.51	29.45		sample1	38.34	38.16	38.45
	sample2	28.89	28.45	28.32		sample2	41.66	41.75	41.44
	sample3	29.61	29.33	29.12		sample3	38.87	38.44	38.9
	sample4	28.99	28.76	28.56		sample4	39.71	39.03	39.52
	sample5	29.28	29.27	29.55		sample5	41.7	41.88	41.5
	sample6	28	28.1	28.36		sample6	40.22	40.08	40.35
	sample7	27.16	27.17	27.31		sample7	38.13	38.11	38.42
	sample8	28.05	27.56	27.88		sample8	39.96	39.22	39.66
	sample9	29.67	29.69	29.77		sample9	41.47	41.24	41.38
	sample10	29.52	29.47	29.66		sample10	42.76	42.08	42.53
	sample11	29.48	29.3	29.65		sample11	40.58	40.12	40.45
	sample12	27.97	27.44	27.64		sample12	39.08	39.18	39.25
	sample13	28.45	28.09	28.39		sample13	44.11	44.65	41.33
	sample14	27	27.44	27.55		sample14	39.08	39.44	39.22
	sample15	27.87	27.58	27.64		sample15	44.27	44.47	44.32
	sample16	31.8	31.13	31.44		sample16	42.19	42.11	42.58
	sample17	28.29	28.27	28.5		sample17	40.41	40.82	40.68
	sample18	28.89	28.15	28.85		sample18	39.55	39.61	39.74
	sample19	28.29	28.29	28.31		sample19	42.2	42.03	42.55
	sample20	28.02	28.48	28.32		sample20	40.13	40.81	40.55
	sample21	28.69	28.32	28.44		sample21	41.4	41.66	41.55
	sample22	29.23	29.53	29.34		sample22	39.36	39.46	39.66
	sample23	29.06	29.26	29.12		sample23	39.5	39.36	39.76
	sample24	28.49	28.15	28.36		sample24	39.99	39.12	39.48
	sample25	28.33	28.15	28.41		sample25	40.18	40.06	40.23
	sample26	27.04	27.51	27.32		sample26	44.05	44.62	44.35
						sample27	40.95	40.78	40.47
						sample28	41.68	41.32	41.67
						sample29	40.27	40.05	40.54
						sample30	39.55	39.58	39.35
						sample31	41.65	41.71	41.23
						sample32	41.28	41.74	41.54
						sample33	40.81	40.38	40.78
						sample34	40.33	40.69	40.25
						sample35	40.51	40.02	40.64
						sample36	43.26	43.19	43.52
						sample37	39.47	39.05	39.85
						sample38	40.81	40.66	40.58
						sample39	38.8	38.28	38.44
						sample40	42	42.94	42.54
						sample41	44.42	44.45	44.65
						sample42	39.09	39.32	39.65
						sample43	42.87	42.27	42.68
						sample44	43.77	43.22	43.56
						sample45	38.57	38.22	38.54
						sample46	42.3	42.66	42.68
						sample47	42.81	42.01	42.56
						sample48	42.93	42.37	42.42
						sample49	44.21	44.94	44.52
						sample50	38.19	38.15	38.33
						sample51	41.91	41.63	41.63
						sample52	41.7	41.73	41.83
						sample53	38.07	38.48	38.22
						sample54	40.05	40.06	40.23
						sample55	43.12	43.13	43.56
						sample56	42.92	42.39	42.66
						sample57	40.94	40.61	40.51
						sample58	42.53	42.78	42.32
						sample59	39.46	39.12	39.86
						sample60	41.42	41.88	41.56
						sample61	39.74	39.53	39.92
						sample62	43.1	43.89	43.26
						sample63	40.89	40.75	40.61
						sample64	41.04	41.67	41.32
						sample65	44.19	44.97	44.67
						sample66	40.33	40.41	40.63
						sample67	43.75	43.01	43.28
						sample68	44.01	44.95	44.69
						sample69	40.83	40.56	40.55
						sample70	40.21	40.06	40.32
						sample71	43.69	43.35	43.48
						sample72	40.4	40.61	40.32
						sample73	41.7	41.16	41.44
						sample74	43.32	43.62	43.71

## Sheet: Figure 1f
Figure 1f

## Sheet: Figure 2a
Figure 2a

## Sheet: Figure 2b
Figure 2b

## Sheet: Figure 2c
Figure 2c

## Sheet: Figure 2d
Figure 2d

[truncated: 68 more sheets: Figure 2e, Figure 2f, Figure 2g, Figure 3a, Figure 3b, Figure 3c, Figure 3d, Figure 3e, Figure 4a, Figure 4b, Figure 4c, Figure 4d, Figure 4e, Figure 4f, Figure 5a, Figure 5b, Figure 5c, Figure 5d, Figure 5e, Figure 5f …]
